# Supplementary material for: Relationship Between an Interleukin 6 SNP and Relapse After Allogeneic Bone Marrow Transplantation
Source: J Clin Med. 2025 Jan 13;14(2):476. doi: 10.3390/jcm14020476 (PMC11765773; doi:10.3390/jcm14020476)
Supplement: Supplementary file 1 [file jcm-14-00476-s001.zip]

Archive with 1 entries (1 files):
- jcm-3342547-supplementary.pdf
